# Supplementary material for: Detection of Fusarium infected seeds of cereal plants by the fluorescence method
Source: PLoS One. 2022 Jul 1;17(7):e0267912. doi: 10.1371/journal.pone.0267912 (PMC9261490; doi:10.1371/journal.pone.0267912)
Supplement: S1 Data — (ZIP) [file pone.0267912.s001.zip]

Archive with 310 entries (300 files):
- Primary Data/
- Primary Data/Barley/
- Primary Data/Barley/Infected/
- Primary Data/Barley/Infected/æ»Ñ¬Γαδ ∩τ1⁄4Ñ¡∩ oáαáaÑ¡¡«ú« 1.JPG
- Primary Data/Barley/Infected/æ»Ñ¬Γαδ ∩τ1⁄4Ñ¡∩ oáαáaÑ¡¡«ú« 10.JPG
- Primary Data/Barley/Infected/æ»Ñ¬Γαδ ∩τ1⁄4Ñ¡∩ oáαáaÑ¡¡«ú« 11.JPG
- Primary Data/Barley/Infected/æ»Ñ¬Γαδ ∩τ1⁄4Ñ¡∩ oáαáaÑ¡¡«ú« 12.JPG
- Primary Data/Barley/Infected/æ»Ñ¬Γαδ ∩τ1⁄4Ñ¡∩ oáαáaÑ¡¡«ú« 13.JPG
- Primary Data/Barley/Infected/æ»Ñ¬Γαδ ∩τ1⁄4Ñ¡∩ oáαáaÑ¡¡«ú« 14.JPG
- Primary Data/Barley/Infected/æ»Ñ¬Γαδ ∩τ1⁄4Ñ¡∩ oáαáaÑ¡¡«ú« 15.JPG
- Primary Data/Barley/Infected/æ»Ñ¬Γαδ ∩τ1⁄4Ñ¡∩ oáαáaÑ¡¡«ú« 16.JPG
- Primary Data/Barley/Infected/æ»Ñ¬Γαδ ∩τ1⁄4Ñ¡∩ oáαáaÑ¡¡«ú« 17.JPG
- Primary Data/Barley/Infected/æ»Ñ¬Γαδ ∩τ1⁄4Ñ¡∩ oáαáaÑ¡¡«ú« 18.JPG
- Primary Data/Barley/Infected/æ»Ñ¬Γαδ ∩τ1⁄4Ñ¡∩ oáαáaÑ¡¡«ú« 19.JPG
- Primary Data/Barley/Infected/æ»Ñ¬Γαδ ∩τ1⁄4Ñ¡∩ oáαáaÑ¡¡«ú« 2.JPG
- Primary Data/Barley/Infected/æ»Ñ¬Γαδ ∩τ1⁄4Ñ¡∩ oáαáaÑ¡¡«ú« 20.JPG
- Primary Data/Barley/Infected/æ»Ñ¬Γαδ ∩τ1⁄4Ñ¡∩ oáαáaÑ¡¡«ú« 21.JPG
- Primary Data/Barley/Infected/æ»Ñ¬Γαδ ∩τ1⁄4Ñ¡∩ oáαáaÑ¡¡«ú« 22.JPG
- Primary Data/Barley/Infected/æ»Ñ¬Γαδ ∩τ1⁄4Ñ¡∩ oáαáaÑ¡¡«ú« 23.JPG
- Primary Data/Barley/Infected/æ»Ñ¬Γαδ ∩τ1⁄4Ñ¡∩ oáαáaÑ¡¡«ú« 24.JPG
- Primary Data/Barley/Infected/æ»Ñ¬Γαδ ∩τ1⁄4Ñ¡∩ oáαáaÑ¡¡«ú« 25.JPG
- Primary Data/Barley/Infected/æ»Ñ¬Γαδ ∩τ1⁄4Ñ¡∩ oáαáaÑ¡¡«ú« 26.JPG
- Primary Data/Barley/Infected/æ»Ñ¬Γαδ ∩τ1⁄4Ñ¡∩ oáαáaÑ¡¡«ú« 27.JPG
- Primary Data/Barley/Infected/æ»Ñ¬Γαδ ∩τ1⁄4Ñ¡∩ oáαáaÑ¡¡«ú« 28.JPG
- Primary Data/Barley/Infected/æ»Ñ¬Γαδ ∩τ1⁄4Ñ¡∩ oáαáaÑ¡¡«ú« 29.JPG
- Primary Data/Barley/Infected/æ»Ñ¬Γαδ ∩τ1⁄4Ñ¡∩ oáαáaÑ¡¡«ú« 3.JPG
- Primary Data/Barley/Infected/æ»Ñ¬Γαδ ∩τ1⁄4Ñ¡∩ oáαáaÑ¡¡«ú« 30.JPG
- Primary Data/Barley/Infected/æ»Ñ¬Γαδ ∩τ1⁄4Ñ¡∩ oáαáaÑ¡¡«ú« 31.JPG
- Primary Data/Barley/Infected/æ»Ñ¬Γαδ ∩τ1⁄4Ñ¡∩ oáαáaÑ¡¡«ú« 32.JPG
- Primary Data/Barley/Infected/æ»Ñ¬Γαδ ∩τ1⁄4Ñ¡∩ oáαáaÑ¡¡«ú« 33.JPG
- Primary Data/Barley/Infected/æ»Ñ¬Γαδ ∩τ1⁄4Ñ¡∩ oáαáaÑ¡¡«ú« 34.JPG
- Primary Data/Barley/Infected/æ»Ñ¬Γαδ ∩τ1⁄4Ñ¡∩ oáαáaÑ¡¡«ú« 35.JPG
- Primary Data/Barley/Infected/æ»Ñ¬Γαδ ∩τ1⁄4Ñ¡∩ oáαáaÑ¡¡«ú« 36.JPG
- Primary Data/Barley/Infected/æ»Ñ¬Γαδ ∩τ1⁄4Ñ¡∩ oáαáaÑ¡¡«ú« 37.JPG
- Primary Data/Barley/Infected/æ»Ñ¬Γαδ ∩τ1⁄4Ñ¡∩ oáαáaÑ¡¡«ú« 38.JPG
- Primary Data/Barley/Infected/æ»Ñ¬Γαδ ∩τ1⁄4Ñ¡∩ oáαáaÑ¡¡«ú« 39.JPG
- Primary Data/Barley/Infected/æ»Ñ¬Γαδ ∩τ1⁄4Ñ¡∩ oáαáaÑ¡¡«ú« 4.JPG
- Primary Data/Barley/Infected/æ»Ñ¬Γαδ ∩τ1⁄4Ñ¡∩ oáαáaÑ¡¡«ú« 40.JPG
- Primary Data/Barley/Infected/æ»Ñ¬Γαδ ∩τ1⁄4Ñ¡∩ oáαáaÑ¡¡«ú« 41.JPG
- Primary Data/Barley/Infected/æ»Ñ¬Γαδ ∩τ1⁄4Ñ¡∩ oáαáaÑ¡¡«ú« 42.JPG
- Primary Data/Barley/Infected/æ»Ñ¬Γαδ ∩τ1⁄4Ñ¡∩ oáαáaÑ¡¡«ú« 43.JPG
- Primary Data/Barley/Infected/æ»Ñ¬Γαδ ∩τ1⁄4Ñ¡∩ oáαáaÑ¡¡«ú« 44.JPG
- Primary Data/Barley/Infected/æ»Ñ¬Γαδ ∩τ1⁄4Ñ¡∩ oáαáaÑ¡¡«ú« 45.JPG
- Primary Data/Barley/Infected/æ»Ñ¬Γαδ ∩τ1⁄4Ñ¡∩ oáαáaÑ¡¡«ú« 46.JPG
- Primary Data/Barley/Infected/æ»Ñ¬Γαδ ∩τ1⁄4Ñ¡∩ oáαáaÑ¡¡«ú« 47.JPG
- Primary Data/Barley/Infected/æ»Ñ¬Γαδ ∩τ1⁄4Ñ¡∩ oáαáaÑ¡¡«ú« 48.JPG
- Primary Data/Barley/Infected/æ»Ñ¬Γαδ ∩τ1⁄4Ñ¡∩ oáαáaÑ¡¡«ú« 49.JPG
- Primary Data/Barley/Infected/æ»Ñ¬Γαδ ∩τ1⁄4Ñ¡∩ oáαáaÑ¡¡«ú« 5.JPG
- Primary Data/Barley/Infected/æ»Ñ¬Γαδ ∩τ1⁄4Ñ¡∩ oáαáaÑ¡¡«ú« 50.JPG
- Primary Data/Barley/Infected/æ»Ñ¬Γαδ ∩τ1⁄4Ñ¡∩ oáαáaÑ¡¡«ú« 6.JPG
- Primary Data/Barley/Infected/æ»Ñ¬Γαδ ∩τ1⁄4Ñ¡∩ oáαáaÑ¡¡«ú« 7.JPG
- Primary Data/Barley/Infected/æ»Ñ¬Γαδ ∩τ1⁄4Ñ¡∩ oáαáaÑ¡¡«ú« 8.JPG
- Primary Data/Barley/Infected/æ»Ñ¬Γαδ ∩τ1⁄4Ñ¡∩ oáαáaÑ¡¡«ú« 9.JPG
- Primary Data/Barley/Uninfected/
- Primary Data/Barley/Uninfected/æ»Ñ¬Γαδ ∩τ1⁄4Ñ¡∩ ¡Ñ oáαáaÑ¡¡«ú« 1.JPG
- Primary Data/Barley/Uninfected/æ»Ñ¬Γαδ ∩τ1⁄4Ñ¡∩ ¡Ñ oáαáaÑ¡¡«ú« 10.JPG
- Primary Data/Barley/Uninfected/æ»Ñ¬Γαδ ∩τ1⁄4Ñ¡∩ ¡Ñ oáαáaÑ¡¡«ú« 11.JPG
- Primary Data/Barley/Uninfected/æ»Ñ¬Γαδ ∩τ1⁄4Ñ¡∩ ¡Ñ oáαáaÑ¡¡«ú« 12.JPG
- Primary Data/Barley/Uninfected/æ»Ñ¬Γαδ ∩τ1⁄4Ñ¡∩ ¡Ñ oáαáaÑ¡¡«ú« 13.JPG
- Primary Data/Barley/Uninfected/æ»Ñ¬Γαδ ∩τ1⁄4Ñ¡∩ ¡Ñ oáαáaÑ¡¡«ú« 14.JPG
- Primary Data/Barley/Uninfected/æ»Ñ¬Γαδ ∩τ1⁄4Ñ¡∩ ¡Ñ oáαáaÑ¡¡«ú« 15.JPG
- Primary Data/Barley/Uninfected/æ»Ñ¬Γαδ ∩τ1⁄4Ñ¡∩ ¡Ñ oáαáaÑ¡¡«ú« 16.JPG
- Primary Data/Barley/Uninfected/æ»Ñ¬Γαδ ∩τ1⁄4Ñ¡∩ ¡Ñ oáαáaÑ¡¡«ú« 17.JPG
- Primary Data/Barley/Uninfected/æ»Ñ¬Γαδ ∩τ1⁄4Ñ¡∩ ¡Ñ oáαáaÑ¡¡«ú« 18.JPG
- Primary Data/Barley/Uninfected/æ»Ñ¬Γαδ ∩τ1⁄4Ñ¡∩ ¡Ñ oáαáaÑ¡¡«ú« 19.JPG
- Primary Data/Barley/Uninfected/æ»Ñ¬Γαδ ∩τ1⁄4Ñ¡∩ ¡Ñ oáαáaÑ¡¡«ú« 2.JPG
- Primary Data/Barley/Uninfected/æ»Ñ¬Γαδ ∩τ1⁄4Ñ¡∩ ¡Ñ oáαáaÑ¡¡«ú« 20.JPG
- Primary Data/Barley/Uninfected/æ»Ñ¬Γαδ ∩τ1⁄4Ñ¡∩ ¡Ñ oáαáaÑ¡¡«ú« 21.JPG
- Primary Data/Barley/Uninfected/æ»Ñ¬Γαδ ∩τ1⁄4Ñ¡∩ ¡Ñ oáαáaÑ¡¡«ú« 22.JPG
- Primary Data/Barley/Uninfected/æ»Ñ¬Γαδ ∩τ1⁄4Ñ¡∩ ¡Ñ oáαáaÑ¡¡«ú« 23.JPG
- Primary Data/Barley/Uninfected/æ»Ñ¬Γαδ ∩τ1⁄4Ñ¡∩ ¡Ñ oáαáaÑ¡¡«ú« 24.JPG
- Primary Data/Barley/Uninfected/æ»Ñ¬Γαδ ∩τ1⁄4Ñ¡∩ ¡Ñ oáαáaÑ¡¡«ú« 25.JPG
- Primary Data/Barley/Uninfected/æ»Ñ¬Γαδ ∩τ1⁄4Ñ¡∩ ¡Ñ oáαáaÑ¡¡«ú« 26.JPG
- Primary Data/Barley/Uninfected/æ»Ñ¬Γαδ ∩τ1⁄4Ñ¡∩ ¡Ñ oáαáaÑ¡¡«ú« 27.JPG
- Primary Data/Barley/Uninfected/æ»Ñ¬Γαδ ∩τ1⁄4Ñ¡∩ ¡Ñ oáαáaÑ¡¡«ú« 28.JPG
- Primary Data/Barley/Uninfected/æ»Ñ¬Γαδ ∩τ1⁄4Ñ¡∩ ¡Ñ oáαáaÑ¡¡«ú« 29.JPG
- Primary Data/Barley/Uninfected/æ»Ñ¬Γαδ ∩τ1⁄4Ñ¡∩ ¡Ñ oáαáaÑ¡¡«ú« 3.JPG
- Primary Data/Barley/Uninfected/æ»Ñ¬Γαδ ∩τ1⁄4Ñ¡∩ ¡Ñ oáαáaÑ¡¡«ú« 30.JPG
- Primary Data/Barley/Uninfected/æ»Ñ¬Γαδ ∩τ1⁄4Ñ¡∩ ¡Ñ oáαáaÑ¡¡«ú« 31.JPG
- Primary Data/Barley/Uninfected/æ»Ñ¬Γαδ ∩τ1⁄4Ñ¡∩ ¡Ñ oáαáaÑ¡¡«ú« 32.JPG
- Primary Data/Barley/Uninfected/æ»Ñ¬Γαδ ∩τ1⁄4Ñ¡∩ ¡Ñ oáαáaÑ¡¡«ú« 33.JPG
- Primary Data/Barley/Uninfected/æ»Ñ¬Γαδ ∩τ1⁄4Ñ¡∩ ¡Ñ oáαáaÑ¡¡«ú« 34.JPG
- Primary Data/Barley/Uninfected/æ»Ñ¬Γαδ ∩τ1⁄4Ñ¡∩ ¡Ñ oáαáaÑ¡¡«ú« 35.JPG
- Primary Data/Barley/Uninfected/æ»Ñ¬Γαδ ∩τ1⁄4Ñ¡∩ ¡Ñ oáαáaÑ¡¡«ú« 36.JPG
- Primary Data/Barley/Uninfected/æ»Ñ¬Γαδ ∩τ1⁄4Ñ¡∩ ¡Ñ oáαáaÑ¡¡«ú« 37.JPG
- Primary Data/Barley/Uninfected/æ»Ñ¬Γαδ ∩τ1⁄4Ñ¡∩ ¡Ñ oáαáaÑ¡¡«ú« 38.JPG
- Primary Data/Barley/Uninfected/æ»Ñ¬Γαδ ∩τ1⁄4Ñ¡∩ ¡Ñ oáαáaÑ¡¡«ú« 39.JPG
- Primary Data/Barley/Uninfected/æ»Ñ¬Γαδ ∩τ1⁄4Ñ¡∩ ¡Ñ oáαáaÑ¡¡«ú« 4.JPG
- Primary Data/Barley/Uninfected/æ»Ñ¬Γαδ ∩τ1⁄4Ñ¡∩ ¡Ñ oáαáaÑ¡¡«ú« 40.JPG
- Primary Data/Barley/Uninfected/æ»Ñ¬Γαδ ∩τ1⁄4Ñ¡∩ ¡Ñ oáαáaÑ¡¡«ú« 41.JPG
- Primary Data/Barley/Uninfected/æ»Ñ¬Γαδ ∩τ1⁄4Ñ¡∩ ¡Ñ oáαáaÑ¡¡«ú« 42.JPG
- Primary Data/Barley/Uninfected/æ»Ñ¬Γαδ ∩τ1⁄4Ñ¡∩ ¡Ñ oáαáaÑ¡¡«ú« 43.JPG
- Primary Data/Barley/Uninfected/æ»Ñ¬Γαδ ∩τ1⁄4Ñ¡∩ ¡Ñ oáαáaÑ¡¡«ú« 44.JPG
- Primary Data/Barley/Uninfected/æ»Ñ¬Γαδ ∩τ1⁄4Ñ¡∩ ¡Ñ oáαáaÑ¡¡«ú« 45.JPG
- Primary Data/Barley/Uninfected/æ»Ñ¬Γαδ ∩τ1⁄4Ñ¡∩ ¡Ñ oáαáaÑ¡¡«ú« 46.JPG
- Primary Data/Barley/Uninfected/æ»Ñ¬Γαδ ∩τ1⁄4Ñ¡∩ ¡Ñ oáαáaÑ¡¡«ú« 47.JPG
- Primary Data/Barley/Uninfected/æ»Ñ¬Γαδ ∩τ1⁄4Ñ¡∩ ¡Ñ oáαáaÑ¡¡«ú« 48.JPG
- Primary Data/Barley/Uninfected/æ»Ñ¬Γαδ ∩τ1⁄4Ñ¡∩ ¡Ñ oáαáaÑ¡¡«ú« 49.JPG
- Primary Data/Barley/Uninfected/æ»Ñ¬Γαδ ∩τ1⁄4Ñ¡∩ ¡Ñ oáαáaÑ¡¡«ú« 5.JPG
- Primary Data/Barley/Uninfected/æ»Ñ¬Γαδ ∩τ1⁄4Ñ¡∩ ¡Ñ oáαáaÑ¡¡«ú« 50.JPG
- Primary Data/Barley/Uninfected/æ»Ñ¬Γαδ ∩τ1⁄4Ñ¡∩ ¡Ñ oáαáaÑ¡¡«ú« 6.JPG
- Primary Data/Barley/Uninfected/æ»Ñ¬Γαδ ∩τ1⁄4Ñ¡∩ ¡Ñ oáαáaÑ¡¡«ú« 7.JPG
- Primary Data/Barley/Uninfected/æ»Ñ¬Γαδ ∩τ1⁄4Ñ¡∩ ¡Ñ oáαáaÑ¡¡«ú« 8.JPG
- Primary Data/Barley/Uninfected/æ»Ñ¬Γαδ ∩τ1⁄4Ñ¡∩ ¡Ñ oáαáaÑ¡¡«ú« 9.JPG
- Primary Data/Oats/
- Primary Data/Oats/Infected/
- Primary Data/Oats/Infected/æ»Ñ¬Γαδ «óßá oáαáaÑ¡¡«ú« 1.JPG
- Primary Data/Oats/Infected/æ»Ñ¬Γαδ «óßá oáαáaÑ¡¡«ú« 10.JPG
- Primary Data/Oats/Infected/æ»Ñ¬Γαδ «óßá oáαáaÑ¡¡«ú« 11.JPG
- Primary Data/Oats/Infected/æ»Ñ¬Γαδ «óßá oáαáaÑ¡¡«ú« 12.JPG
- Primary Data/Oats/Infected/æ»Ñ¬Γαδ «óßá oáαáaÑ¡¡«ú« 13.JPG
- Primary Data/Oats/Infected/æ»Ñ¬Γαδ «óßá oáαáaÑ¡¡«ú« 14.JPG
- Primary Data/Oats/Infected/æ»Ñ¬Γαδ «óßá oáαáaÑ¡¡«ú« 15.JPG
- Primary Data/Oats/Infected/æ»Ñ¬Γαδ «óßá oáαáaÑ¡¡«ú« 16.JPG
- Primary Data/Oats/Infected/æ»Ñ¬Γαδ «óßá oáαáaÑ¡¡«ú« 17.JPG
- Primary Data/Oats/Infected/æ»Ñ¬Γαδ «óßá oáαáaÑ¡¡«ú« 18.JPG
- Primary Data/Oats/Infected/æ»Ñ¬Γαδ «óßá oáαáaÑ¡¡«ú« 19.JPG
- Primary Data/Oats/Infected/æ»Ñ¬Γαδ «óßá oáαáaÑ¡¡«ú« 2.JPG
- Primary Data/Oats/Infected/æ»Ñ¬Γαδ «óßá oáαáaÑ¡¡«ú« 20.JPG
- Primary Data/Oats/Infected/æ»Ñ¬Γαδ «óßá oáαáaÑ¡¡«ú« 21.JPG
- Primary Data/Oats/Infected/æ»Ñ¬Γαδ «óßá oáαáaÑ¡¡«ú« 22.JPG
- Primary Data/Oats/Infected/æ»Ñ¬Γαδ «óßá oáαáaÑ¡¡«ú« 23.JPG
- Primary Data/Oats/Infected/æ»Ñ¬Γαδ «óßá oáαáaÑ¡¡«ú« 24.JPG
- Primary Data/Oats/Infected/æ»Ñ¬Γαδ «óßá oáαáaÑ¡¡«ú« 25.JPG
- Primary Data/Oats/Infected/æ»Ñ¬Γαδ «óßá oáαáaÑ¡¡«ú« 26.JPG
- Primary Data/Oats/Infected/æ»Ñ¬Γαδ «óßá oáαáaÑ¡¡«ú« 27.JPG
- Primary Data/Oats/Infected/æ»Ñ¬Γαδ «óßá oáαáaÑ¡¡«ú« 28.JPG
- Primary Data/Oats/Infected/æ»Ñ¬Γαδ «óßá oáαáaÑ¡¡«ú« 29.JPG
- Primary Data/Oats/Infected/æ»Ñ¬Γαδ «óßá oáαáaÑ¡¡«ú« 3.JPG
- Primary Data/Oats/Infected/æ»Ñ¬Γαδ «óßá oáαáaÑ¡¡«ú« 30.JPG
- Primary Data/Oats/Infected/æ»Ñ¬Γαδ «óßá oáαáaÑ¡¡«ú« 31.JPG
- Primary Data/Oats/Infected/æ»Ñ¬Γαδ «óßá oáαáaÑ¡¡«ú« 32.JPG
- Primary Data/Oats/Infected/æ»Ñ¬Γαδ «óßá oáαáaÑ¡¡«ú« 33.JPG
- Primary Data/Oats/Infected/æ»Ñ¬Γαδ «óßá oáαáaÑ¡¡«ú« 34.JPG
- Primary Data/Oats/Infected/æ»Ñ¬Γαδ «óßá oáαáaÑ¡¡«ú« 35.JPG
- Primary Data/Oats/Infected/æ»Ñ¬Γαδ «óßá oáαáaÑ¡¡«ú« 36.JPG
- Primary Data/Oats/Infected/æ»Ñ¬Γαδ «óßá oáαáaÑ¡¡«ú« 37.JPG
- Primary Data/Oats/Infected/æ»Ñ¬Γαδ «óßá oáαáaÑ¡¡«ú« 38.JPG
- Primary Data/Oats/Infected/æ»Ñ¬Γαδ «óßá oáαáaÑ¡¡«ú« 39.JPG
- Primary Data/Oats/Infected/æ»Ñ¬Γαδ «óßá oáαáaÑ¡¡«ú« 4.JPG
- Primary Data/Oats/Infected/æ»Ñ¬Γαδ «óßá oáαáaÑ¡¡«ú« 40.JPG
- Primary Data/Oats/Infected/æ»Ñ¬Γαδ «óßá oáαáaÑ¡¡«ú« 41.JPG
- Primary Data/Oats/Infected/æ»Ñ¬Γαδ «óßá oáαáaÑ¡¡«ú« 42.JPG
- Primary Data/Oats/Infected/æ»Ñ¬Γαδ «óßá oáαáaÑ¡¡«ú« 43.JPG
- Primary Data/Oats/Infected/æ»Ñ¬Γαδ «óßá oáαáaÑ¡¡«ú« 44.JPG
- Primary Data/Oats/Infected/æ»Ñ¬Γαδ «óßá oáαáaÑ¡¡«ú« 45.JPG
- Primary Data/Oats/Infected/æ»Ñ¬Γαδ «óßá oáαáaÑ¡¡«ú« 46.JPG
- Primary Data/Oats/Infected/æ»Ñ¬Γαδ «óßá oáαáaÑ¡¡«ú« 47.JPG
- Primary Data/Oats/Infected/æ»Ñ¬Γαδ «óßá oáαáaÑ¡¡«ú« 48.JPG
- Primary Data/Oats/Infected/æ»Ñ¬Γαδ «óßá oáαáaÑ¡¡«ú« 49.JPG
- Primary Data/Oats/Infected/æ»Ñ¬Γαδ «óßá oáαáaÑ¡¡«ú« 5.JPG
- Primary Data/Oats/Infected/æ»Ñ¬Γαδ «óßá oáαáaÑ¡¡«ú« 50.JPG
- Primary Data/Oats/Infected/æ»Ñ¬Γαδ «óßá oáαáaÑ¡¡«ú« 6.JPG
- Primary Data/Oats/Infected/æ»Ñ¬Γαδ «óßá oáαáaÑ¡¡«ú« 7.JPG
- Primary Data/Oats/Infected/æ»Ñ¬Γαδ «óßá oáαáaÑ¡¡«ú« 8.JPG
- Primary Data/Oats/Infected/æ»Ñ¬Γαδ «óßá oáαáaÑ¡¡«ú« 9.JPG
- Primary Data/Oats/Uninfected/
- Primary Data/Oats/Uninfected/æ»Ñ¬Γαδ «óßá ¡Ñ oáαáaÑ¡¡«ú« 1.JPG
- Primary Data/Oats/Uninfected/æ»Ñ¬Γαδ «óßá ¡Ñ oáαáaÑ¡¡«ú« 10.JPG
- Primary Data/Oats/Uninfected/æ»Ñ¬Γαδ «óßá ¡Ñ oáαáaÑ¡¡«ú« 11.JPG
- Primary Data/Oats/Uninfected/æ»Ñ¬Γαδ «óßá ¡Ñ oáαáaÑ¡¡«ú« 12.JPG
- Primary Data/Oats/Uninfected/æ»Ñ¬Γαδ «óßá ¡Ñ oáαáaÑ¡¡«ú« 13.JPG
- Primary Data/Oats/Uninfected/æ»Ñ¬Γαδ «óßá ¡Ñ oáαáaÑ¡¡«ú« 14.JPG
- Primary Data/Oats/Uninfected/æ»Ñ¬Γαδ «óßá ¡Ñ oáαáaÑ¡¡«ú« 15.JPG
- Primary Data/Oats/Uninfected/æ»Ñ¬Γαδ «óßá ¡Ñ oáαáaÑ¡¡«ú« 16.JPG
- Primary Data/Oats/Uninfected/æ»Ñ¬Γαδ «óßá ¡Ñ oáαáaÑ¡¡«ú« 17.JPG
- Primary Data/Oats/Uninfected/æ»Ñ¬Γαδ «óßá ¡Ñ oáαáaÑ¡¡«ú« 18.JPG
- Primary Data/Oats/Uninfected/æ»Ñ¬Γαδ «óßá ¡Ñ oáαáaÑ¡¡«ú« 19.JPG
- Primary Data/Oats/Uninfected/æ»Ñ¬Γαδ «óßá ¡Ñ oáαáaÑ¡¡«ú« 2.JPG
- Primary Data/Oats/Uninfected/æ»Ñ¬Γαδ «óßá ¡Ñ oáαáaÑ¡¡«ú« 20.JPG
- Primary Data/Oats/Uninfected/æ»Ñ¬Γαδ «óßá ¡Ñ oáαáaÑ¡¡«ú« 21.JPG
- Primary Data/Oats/Uninfected/æ»Ñ¬Γαδ «óßá ¡Ñ oáαáaÑ¡¡«ú« 22.JPG
- Primary Data/Oats/Uninfected/æ»Ñ¬Γαδ «óßá ¡Ñ oáαáaÑ¡¡«ú« 23.JPG
- Primary Data/Oats/Uninfected/æ»Ñ¬Γαδ «óßá ¡Ñ oáαáaÑ¡¡«ú« 24.JPG
- Primary Data/Oats/Uninfected/æ»Ñ¬Γαδ «óßá ¡Ñ oáαáaÑ¡¡«ú« 25.JPG
- Primary Data/Oats/Uninfected/æ»Ñ¬Γαδ «óßá ¡Ñ oáαáaÑ¡¡«ú« 26.JPG
- Primary Data/Oats/Uninfected/æ»Ñ¬Γαδ «óßá ¡Ñ oáαáaÑ¡¡«ú« 27.JPG
- Primary Data/Oats/Uninfected/æ»Ñ¬Γαδ «óßá ¡Ñ oáαáaÑ¡¡«ú« 28.JPG
- Primary Data/Oats/Uninfected/æ»Ñ¬Γαδ «óßá ¡Ñ oáαáaÑ¡¡«ú« 29.JPG
- Primary Data/Oats/Uninfected/æ»Ñ¬Γαδ «óßá ¡Ñ oáαáaÑ¡¡«ú« 3.JPG
- Primary Data/Oats/Uninfected/æ»Ñ¬Γαδ «óßá ¡Ñ oáαáaÑ¡¡«ú« 30.JPG
- Primary Data/Oats/Uninfected/æ»Ñ¬Γαδ «óßá ¡Ñ oáαáaÑ¡¡«ú« 31.JPG
- Primary Data/Oats/Uninfected/æ»Ñ¬Γαδ «óßá ¡Ñ oáαáaÑ¡¡«ú« 32.JPG
- Primary Data/Oats/Uninfected/æ»Ñ¬Γαδ «óßá ¡Ñ oáαáaÑ¡¡«ú« 33.JPG
- Primary Data/Oats/Uninfected/æ»Ñ¬Γαδ «óßá ¡Ñ oáαáaÑ¡¡«ú« 34.JPG
- Primary Data/Oats/Uninfected/æ»Ñ¬Γαδ «óßá ¡Ñ oáαáaÑ¡¡«ú« 35.JPG
- Primary Data/Oats/Uninfected/æ»Ñ¬Γαδ «óßá ¡Ñ oáαáaÑ¡¡«ú« 36.JPG
- Primary Data/Oats/Uninfected/æ»Ñ¬Γαδ «óßá ¡Ñ oáαáaÑ¡¡«ú« 37.JPG
- Primary Data/Oats/Uninfected/æ»Ñ¬Γαδ «óßá ¡Ñ oáαáaÑ¡¡«ú« 38.JPG
- Primary Data/Oats/Uninfected/æ»Ñ¬Γαδ «óßá ¡Ñ oáαáaÑ¡¡«ú« 39.JPG
- Primary Data/Oats/Uninfected/æ»Ñ¬Γαδ «óßá ¡Ñ oáαáaÑ¡¡«ú« 4.JPG
- Primary Data/Oats/Uninfected/æ»Ñ¬Γαδ «óßá ¡Ñ oáαáaÑ¡¡«ú« 40.JPG
- Primary Data/Oats/Uninfected/æ»Ñ¬Γαδ «óßá ¡Ñ oáαáaÑ¡¡«ú« 41.JPG
- Primary Data/Oats/Uninfected/æ»Ñ¬Γαδ «óßá ¡Ñ oáαáaÑ¡¡«ú« 42.JPG
- Primary Data/Oats/Uninfected/æ»Ñ¬Γαδ «óßá ¡Ñ oáαáaÑ¡¡«ú« 43.JPG
- Primary Data/Oats/Uninfected/æ»Ñ¬Γαδ «óßá ¡Ñ oáαáaÑ¡¡«ú« 44.JPG
- Primary Data/Oats/Uninfected/æ»Ñ¬Γαδ «óßá ¡Ñ oáαáaÑ¡¡«ú« 45.JPG
- Primary Data/Oats/Uninfected/æ»Ñ¬Γαδ «óßá ¡Ñ oáαáaÑ¡¡«ú« 46.JPG
- Primary Data/Oats/Uninfected/æ»Ñ¬Γαδ «óßá ¡Ñ oáαáaÑ¡¡«ú« 47.JPG
- Primary Data/Oats/Uninfected/æ»Ñ¬Γαδ «óßá ¡Ñ oáαáaÑ¡¡«ú« 48.JPG
- Primary Data/Oats/Uninfected/æ»Ñ¬Γαδ «óßá ¡Ñ oáαáaÑ¡¡«ú« 49.JPG
- Primary Data/Oats/Uninfected/æ»Ñ¬Γαδ «óßá ¡Ñ oáαáaÑ¡¡«ú« 5.JPG
- Primary Data/Oats/Uninfected/æ»Ñ¬Γαδ «óßá ¡Ñ oáαáaÑ¡¡«ú« 50.JPG
- Primary Data/Oats/Uninfected/æ»Ñ¬Γαδ «óßá ¡Ñ oáαáaÑ¡¡«ú« 6.JPG
- Primary Data/Oats/Uninfected/æ»Ñ¬Γαδ «óßá ¡Ñ oáαáaÑ¡¡«ú« 7.JPG
- Primary Data/Oats/Uninfected/æ»Ñ¬Γαδ «óßá ¡Ñ oáαáaÑ¡¡«ú« 8.JPG
- Primary Data/Oats/Uninfected/æ»Ñ¬Γαδ «óßá ¡Ñ oáαáaÑ¡¡«ú« 9.JPG
- Primary Data/Wheat/
- Primary Data/Wheat/Infected/
- Primary Data/Wheat/Infected/æ»Ñ¬Γαδ »ΦÑ¡¿μδ oáαáaÑ¡¡«⌐ 1.JPG
- Primary Data/Wheat/Infected/æ»Ñ¬Γαδ »ΦÑ¡¿μδ oáαáaÑ¡¡«⌐ 10.JPG
- Primary Data/Wheat/Infected/æ»Ñ¬Γαδ »ΦÑ¡¿μδ oáαáaÑ¡¡«⌐ 11.JPG
- Primary Data/Wheat/Infected/æ»Ñ¬Γαδ »ΦÑ¡¿μδ oáαáaÑ¡¡«⌐ 12.JPG
- Primary Data/Wheat/Infected/æ»Ñ¬Γαδ »ΦÑ¡¿μδ oáαáaÑ¡¡«⌐ 13.JPG
- Primary Data/Wheat/Infected/æ»Ñ¬Γαδ »ΦÑ¡¿μδ oáαáaÑ¡¡«⌐ 14.JPG
- Primary Data/Wheat/Infected/æ»Ñ¬Γαδ »ΦÑ¡¿μδ oáαáaÑ¡¡«⌐ 15.JPG
- Primary Data/Wheat/Infected/æ»Ñ¬Γαδ »ΦÑ¡¿μδ oáαáaÑ¡¡«⌐ 16.JPG
- Primary Data/Wheat/Infected/æ»Ñ¬Γαδ »ΦÑ¡¿μδ oáαáaÑ¡¡«⌐ 17.JPG
- Primary Data/Wheat/Infected/æ»Ñ¬Γαδ »ΦÑ¡¿μδ oáαáaÑ¡¡«⌐ 18.JPG
- Primary Data/Wheat/Infected/æ»Ñ¬Γαδ »ΦÑ¡¿μδ oáαáaÑ¡¡«⌐ 19.JPG
- Primary Data/Wheat/Infected/æ»Ñ¬Γαδ »ΦÑ¡¿μδ oáαáaÑ¡¡«⌐ 2.JPG
- Primary Data/Wheat/Infected/æ»Ñ¬Γαδ »ΦÑ¡¿μδ oáαáaÑ¡¡«⌐ 20.JPG
- Primary Data/Wheat/Infected/æ»Ñ¬Γαδ »ΦÑ¡¿μδ oáαáaÑ¡¡«⌐ 21.JPG
- Primary Data/Wheat/Infected/æ»Ñ¬Γαδ »ΦÑ¡¿μδ oáαáaÑ¡¡«⌐ 22.JPG
- Primary Data/Wheat/Infected/æ»Ñ¬Γαδ »ΦÑ¡¿μδ oáαáaÑ¡¡«⌐ 23.JPG
- Primary Data/Wheat/Infected/æ»Ñ¬Γαδ »ΦÑ¡¿μδ oáαáaÑ¡¡«⌐ 24.JPG
- Primary Data/Wheat/Infected/æ»Ñ¬Γαδ »ΦÑ¡¿μδ oáαáaÑ¡¡«⌐ 25.JPG
- Primary Data/Wheat/Infected/æ»Ñ¬Γαδ »ΦÑ¡¿μδ oáαáaÑ¡¡«⌐ 26.JPG
- Primary Data/Wheat/Infected/æ»Ñ¬Γαδ »ΦÑ¡¿μδ oáαáaÑ¡¡«⌐ 27.JPG
- Primary Data/Wheat/Infected/æ»Ñ¬Γαδ »ΦÑ¡¿μδ oáαáaÑ¡¡«⌐ 28.JPG
- Primary Data/Wheat/Infected/æ»Ñ¬Γαδ »ΦÑ¡¿μδ oáαáaÑ¡¡«⌐ 29.JPG
- Primary Data/Wheat/Infected/æ»Ñ¬Γαδ »ΦÑ¡¿μδ oáαáaÑ¡¡«⌐ 3.JPG
- Primary Data/Wheat/Infected/æ»Ñ¬Γαδ »ΦÑ¡¿μδ oáαáaÑ¡¡«⌐ 30.JPG
- Primary Data/Wheat/Infected/æ»Ñ¬Γαδ »ΦÑ¡¿μδ oáαáaÑ¡¡«⌐ 31.JPG
- Primary Data/Wheat/Infected/æ»Ñ¬Γαδ »ΦÑ¡¿μδ oáαáaÑ¡¡«⌐ 32.JPG
- Primary Data/Wheat/Infected/æ»Ñ¬Γαδ »ΦÑ¡¿μδ oáαáaÑ¡¡«⌐ 33.JPG
- Primary Data/Wheat/Infected/æ»Ñ¬Γαδ »ΦÑ¡¿μδ oáαáaÑ¡¡«⌐ 34.JPG
- Primary Data/Wheat/Infected/æ»Ñ¬Γαδ »ΦÑ¡¿μδ oáαáaÑ¡¡«⌐ 35.JPG
- Primary Data/Wheat/Infected/æ»Ñ¬Γαδ »ΦÑ¡¿μδ oáαáaÑ¡¡«⌐ 36.JPG
- Primary Data/Wheat/Infected/æ»Ñ¬Γαδ »ΦÑ¡¿μδ oáαáaÑ¡¡«⌐ 37.JPG
- Primary Data/Wheat/Infected/æ»Ñ¬Γαδ »ΦÑ¡¿μδ oáαáaÑ¡¡«⌐ 38.JPG
- Primary Data/Wheat/Infected/æ»Ñ¬Γαδ »ΦÑ¡¿μδ oáαáaÑ¡¡«⌐ 39.JPG
- Primary Data/Wheat/Infected/æ»Ñ¬Γαδ »ΦÑ¡¿μδ oáαáaÑ¡¡«⌐ 4.JPG
- Primary Data/Wheat/Infected/æ»Ñ¬Γαδ »ΦÑ¡¿μδ oáαáaÑ¡¡«⌐ 40.JPG
- Primary Data/Wheat/Infected/æ»Ñ¬Γαδ »ΦÑ¡¿μδ oáαáaÑ¡¡«⌐ 41.JPG
- Primary Data/Wheat/Infected/æ»Ñ¬Γαδ »ΦÑ¡¿μδ oáαáaÑ¡¡«⌐ 42.JPG
- Primary Data/Wheat/Infected/æ»Ñ¬Γαδ »ΦÑ¡¿μδ oáαáaÑ¡¡«⌐ 43.JPG
- Primary Data/Wheat/Infected/æ»Ñ¬Γαδ »ΦÑ¡¿μδ oáαáaÑ¡¡«⌐ 44.JPG
- Primary Data/Wheat/Infected/æ»Ñ¬Γαδ »ΦÑ¡¿μδ oáαáaÑ¡¡«⌐ 45.JPG
- Primary Data/Wheat/Infected/æ»Ñ¬Γαδ »ΦÑ¡¿μδ oáαáaÑ¡¡«⌐ 46.JPG
- Primary Data/Wheat/Infected/æ»Ñ¬Γαδ »ΦÑ¡¿μδ oáαáaÑ¡¡«⌐ 47.JPG
- Primary Data/Wheat/Infected/æ»Ñ¬Γαδ »ΦÑ¡¿μδ oáαáaÑ¡¡«⌐ 48.JPG
- Primary Data/Wheat/Infected/æ»Ñ¬Γαδ »ΦÑ¡¿μδ oáαáaÑ¡¡«⌐ 49.JPG
- Primary Data/Wheat/Infected/æ»Ñ¬Γαδ »ΦÑ¡¿μδ oáαáaÑ¡¡«⌐ 5.JPG
- Primary Data/Wheat/Infected/æ»Ñ¬Γαδ »ΦÑ¡¿μδ oáαáaÑ¡¡«⌐ 50.JPG
- Primary Data/Wheat/Infected/æ»Ñ¬Γαδ »ΦÑ¡¿μδ oáαáaÑ¡¡«⌐ 6.JPG
- Primary Data/Wheat/Infected/æ»Ñ¬Γαδ »ΦÑ¡¿μδ oáαáaÑ¡¡«⌐ 7.JPG
- Primary Data/Wheat/Infected/æ»Ñ¬Γαδ »ΦÑ¡¿μδ oáαáaÑ¡¡«⌐ 8.JPG
- Primary Data/Wheat/Infected/æ»Ñ¬Γαδ »ΦÑ¡¿μδ oáαáaÑ¡¡«⌐ 9.JPG
- Primary Data/Wheat/Uninfected/
- Primary Data/Wheat/Uninfected/æ»Ñ¬Γαδ »ΦÑ¡¿μδ ¡Ñ oáαáaÑ¡¡«⌐ 1.JPG
- Primary Data/Wheat/Uninfected/æ»Ñ¬Γαδ »ΦÑ¡¿μδ ¡Ñ oáαáaÑ¡¡«⌐ 10.JPG
- Primary Data/Wheat/Uninfected/æ»Ñ¬Γαδ »ΦÑ¡¿μδ ¡Ñ oáαáaÑ¡¡«⌐ 11.JPG
- Primary Data/Wheat/Uninfected/æ»Ñ¬Γαδ »ΦÑ¡¿μδ ¡Ñ oáαáaÑ¡¡«⌐ 12.JPG
- Primary Data/Wheat/Uninfected/æ»Ñ¬Γαδ »ΦÑ¡¿μδ ¡Ñ oáαáaÑ¡¡«⌐ 13.JPG
- Primary Data/Wheat/Uninfected/æ»Ñ¬Γαδ »ΦÑ¡¿μδ ¡Ñ oáαáaÑ¡¡«⌐ 14.JPG
- Primary Data/Wheat/Uninfected/æ»Ñ¬Γαδ »ΦÑ¡¿μδ ¡Ñ oáαáaÑ¡¡«⌐ 15.JPG
- Primary Data/Wheat/Uninfected/æ»Ñ¬Γαδ »ΦÑ¡¿μδ ¡Ñ oáαáaÑ¡¡«⌐ 16.JPG
- Primary Data/Wheat/Uninfected/æ»Ñ¬Γαδ »ΦÑ¡¿μδ ¡Ñ oáαáaÑ¡¡«⌐ 17.JPG
- Primary Data/Wheat/Uninfected/æ»Ñ¬Γαδ »ΦÑ¡¿μδ ¡Ñ oáαáaÑ¡¡«⌐ 18.JPG
- Primary Data/Wheat/Uninfected/æ»Ñ¬Γαδ »ΦÑ¡¿μδ ¡Ñ oáαáaÑ¡¡«⌐ 19.JPG
- Primary Data/Wheat/Uninfected/æ»Ñ¬Γαδ »ΦÑ¡¿μδ ¡Ñ oáαáaÑ¡¡«⌐ 2.JPG
- Primary Data/Wheat/Uninfected/æ»Ñ¬Γαδ »ΦÑ¡¿μδ ¡Ñ oáαáaÑ¡¡«⌐ 20.JPG
- Primary Data/Wheat/Uninfected/æ»Ñ¬Γαδ »ΦÑ¡¿μδ ¡Ñ oáαáaÑ¡¡«⌐ 21.JPG
- Primary Data/Wheat/Uninfected/æ»Ñ¬Γαδ »ΦÑ¡¿μδ ¡Ñ oáαáaÑ¡¡«⌐ 22.JPG
- Primary Data/Wheat/Uninfected/æ»Ñ¬Γαδ »ΦÑ¡¿μδ ¡Ñ oáαáaÑ¡¡«⌐ 23.JPG
- Primary Data/Wheat/Uninfected/æ»Ñ¬Γαδ »ΦÑ¡¿μδ ¡Ñ oáαáaÑ¡¡«⌐ 24.JPG
- Primary Data/Wheat/Uninfected/æ»Ñ¬Γαδ »ΦÑ¡¿μδ ¡Ñ oáαáaÑ¡¡«⌐ 25.JPG
- Primary Data/Wheat/Uninfected/æ»Ñ¬Γαδ »ΦÑ¡¿μδ ¡Ñ oáαáaÑ¡¡«⌐ 26.JPG
- Primary Data/Wheat/Uninfected/æ»Ñ¬Γαδ »ΦÑ¡¿μδ ¡Ñ oáαáaÑ¡¡«⌐ 27.JPG
- Primary Data/Wheat/Uninfected/æ»Ñ¬Γαδ »ΦÑ¡¿μδ ¡Ñ oáαáaÑ¡¡«⌐ 28.JPG
- Primary Data/Wheat/Uninfected/æ»Ñ¬Γαδ »ΦÑ¡¿μδ ¡Ñ oáαáaÑ¡¡«⌐ 29.JPG
- Primary Data/Wheat/Uninfected/æ»Ñ¬Γαδ »ΦÑ¡¿μδ ¡Ñ oáαáaÑ¡¡«⌐ 3.JPG
- Primary Data/Wheat/Uninfected/æ»Ñ¬Γαδ »ΦÑ¡¿μδ ¡Ñ oáαáaÑ¡¡«⌐ 30.JPG
- Primary Data/Wheat/Uninfected/æ»Ñ¬Γαδ »ΦÑ¡¿μδ ¡Ñ oáαáaÑ¡¡«⌐ 31.JPG
- Primary Data/Wheat/Uninfected/æ»Ñ¬Γαδ »ΦÑ¡¿μδ ¡Ñ oáαáaÑ¡¡«⌐ 32.JPG
- Primary Data/Wheat/Uninfected/æ»Ñ¬Γαδ »ΦÑ¡¿μδ ¡Ñ oáαáaÑ¡¡«⌐ 33.JPG
- Primary Data/Wheat/Uninfected/æ»Ñ¬Γαδ »ΦÑ¡¿μδ ¡Ñ oáαáaÑ¡¡«⌐ 34.JPG
- Primary Data/Wheat/Uninfected/æ»Ñ¬Γαδ »ΦÑ¡¿μδ ¡Ñ oáαáaÑ¡¡«⌐ 35.JPG
- Primary Data/Wheat/Uninfected/æ»Ñ¬Γαδ »ΦÑ¡¿μδ ¡Ñ oáαáaÑ¡¡«⌐ 36.JPG
- Primary Data/Wheat/Uninfected/æ»Ñ¬Γαδ »ΦÑ¡¿μδ ¡Ñ oáαáaÑ¡¡«⌐ 37.JPG
- Primary Data/Wheat/Uninfected/æ»Ñ¬Γαδ »ΦÑ¡¿μδ ¡Ñ oáαáaÑ¡¡«⌐ 38.JPG
- Primary Data/Wheat/Uninfected/æ»Ñ¬Γαδ »ΦÑ¡¿μδ ¡Ñ oáαáaÑ¡¡«⌐ 39.JPG
- Primary Data/Wheat/Uninfected/æ»Ñ¬Γαδ »ΦÑ¡¿μδ ¡Ñ oáαáaÑ¡¡«⌐ 4.JPG
- Primary Data/Wheat/Uninfected/æ»Ñ¬Γαδ »ΦÑ¡¿μδ ¡Ñ oáαáaÑ¡¡«⌐ 40.JPG
- Primary Data/Wheat/Uninfected/æ»Ñ¬Γαδ »ΦÑ¡¿μδ ¡Ñ oáαáaÑ¡¡«⌐ 41.JPG
- Primary Data/Wheat/Uninfected/æ»Ñ¬Γαδ »ΦÑ¡¿μδ ¡Ñ oáαáaÑ¡¡«⌐ 42.JPG
- Primary Data/Wheat/Uninfected/æ»Ñ¬Γαδ »ΦÑ¡¿μδ ¡Ñ oáαáaÑ¡¡«⌐ 43.JPG
- Primary Data/Wheat/Uninfected/æ»Ñ¬Γαδ »ΦÑ¡¿μδ ¡Ñ oáαáaÑ¡¡«⌐ 44.JPG
- Primary Data/Wheat/Uninfected/æ»Ñ¬Γαδ »ΦÑ¡¿μδ ¡Ñ oáαáaÑ¡¡«⌐ 45.JPG
[truncated: 10 more entries]
